# Supplementary material for: Effects of three prophylactic interventions on French middle-schoolers’ mental health: protocol for a randomized controlled trial
Source: BMC Psychol. 2024 Apr 13;12:204. doi: 10.1186/s40359-024-01723-8 (PMC11016224; doi:10.1186/s40359-024-01723-8)
Supplement: Supplementary file 1 — Additional file 1. Items related to the various dimensions of the user experience questionnaire, depending on assessment timepoint and type of respondent. [file 40359_2024_1723_MOESM1_ESM.zip]

Archive with 2 entries (2 files):
- Supplementary_Material_1.Table1..pdf
- Supplementary_Material_1.Table2..pdf
