# Supplementary material for: Effects of three prophylactic interventions on French middle-schoolers’ mental health: protocol for a randomized controlled trial
Source: BMC Psychol. 2024 Apr 13;12:204. doi: 10.1186/s40359-024-01723-8 (PMC11016224; doi:10.1186/s40359-024-01723-8)
Supplement: Supplementary file 2 — Additional file 2. Aids provided to participants for each intervention. [file 40359_2024_1723_MOESM2_ESM.zip]

Archive with 3 entries (3 files):
- Supplementary-Material_2.1.Aids_ADAPT.pdf
- Supplementary-Material_2.2.Aids_ENGAGE.pdf
- Supplementary-Material_2.3.Aids_INTERACT.pdf
